# Supplementary material for: Searching for a Home Port in a Polyvectic World: Molecular Analysis and Global Biogeography of the Marine Worm Polydora hoplura (Annelida: Spionidae)
Source: Biology (Basel). 2023 May 27;12(6):780. doi: 10.3390/biology12060780 (PMC10295102; doi:10.3390/biology12060780)
Supplement: Supplementary file 1 [file biology-12-00780-s001.zip]

Archive with 1 entries (1 files):
- biology-2294833-supplementary.xlsx
