# Supplementary material for: Searching for a Home Port in a Polyvectic World: Molecular Analysis and Global Biogeography of the Marine Worm Polydora hoplura (Annelida: Spionidae)
Source: Biology (Basel). 2023 May 27;12(6):780. doi: 10.3390/biology12060780 (PMC10295102; doi:10.3390/biology12060780)
Supplement: Supplementary file 1 [file biology-12-00780-s001.zip › biology-2294833-supplementary.xlsx]

## Sheet: Title
Searching for a home port in a polyvectic world: molecular analysis of the marine worm Polydora hoplura (Annelida: Spionidae)
Vasily I. Radashevsky1*, Vasily V. Malyar1, Victoria V. Pankova1, Jin-Woo Choi2, Seungshic Yum3, and James T. Carlton4
1National Scientific Center of Marine Biology, Far Eastern Branch of the Russian Academy of Sciences, 17 Palchevsky Street, Vladivostok 690041, Russia
2Blue Carbon Research Center, Seoul National University, Seoul 08826, Republic of Korea
3Ecological Risk Research Division, Korea Institute of Ocean Science & Technology, Geoje 53201, Republic of Korea
4Coastal and Ocean Studies Program, Williams College-Mystic Seaport, Mystic, CT 06355, United States
*Corresponding author: radashevsky@gmail.com
Table S1. Sampling location data and museum registration numbers of Polydora hoplura.
Table S2. List of the museums and collections (and their acronyms) holding the examined or reported samples of Polydora spp.
Table S3. Taxa, sampling location data, museum registration numbers and GenBank accession numbers of sequences obtained in the present study and also provided by earlier authors. Complete information about samples is given in Table ESM1.
Table S4. Uncorrected pairwise average distances (p, in %) between populations for 16S (259 bp), 18S (1578 bp), 28S (228 bp), and Histone 3 (299 bp) sequences.
Table S5. 16S haplotypes recognized in the present study.
Table S6. References cited in Tables ESM1, ESM3 and ESM5.

## Sheet: S1_P.hoplura
VIR ID	Genus	Species	Museum	Catalog #	N spec	Type	Ocean	Country	State/Province	Sea	Region	Area	Expedition	Vessel	Station	Latitude	Longitude	Gear	Depth	Habitat	DateColl	Collector	Preservative	Identifier	Date ID	Previous ID	Comments
25191	Polydora	hoplura					Mediterranean	Algeria				Sector 1				35.84	-0.28							Bakalem et al.			Reported by Bakalem et al. 2020. Coordinates collected from GoogleEarth by VIR
25192	Polydora	hoplura					Mediterranean	Algeria				Sector 3				36.81	5.8							Bakalem et al.			Reported by Bakalem et al. 2020. Coordinates collected from GoogleEarth by VIR
25193	Polydora	hoplura					Mediterranean	Algeria				Sector 4				36.88	7.79							Bakalem et al.			Reported by Bakalem et al. 2020. Coordinates collected from GoogleEarth by VIR
25166	Polydora	hoplura	AM	W.26121			Pacific South	Australia	New South Wales			Coffs Harbour jetty				-30.3067	153.1417		5 m	tubes of serpulid Salmacina sp. on jetty pilings	9 Mar 1992	Murray, A	form-alc	Murray, A.	2000
25169	Polydora	hoplura					Southern Ocean	Australia	Northern Territory			Darwin, FHI				-12.471	130.847				Aug 1998			Russell, B. & Hewitt, C.			Reported by Russell & Hewitt 2000. Coordinates collected from GoogleEarth by VIR
25168	Polydora	hoplura					Southern Ocean	Australia	Northern Territory			Darwin, Fort Hill Wharf				-12.471	130.847				Mar 1999			Russell, B. & Hewitt, C.			Reported by Russell & Hewitt 2000. Coordinates collected from GoogleEarth by VIR
25165	Polydora	hoplura	AM	W.19298			Pacific South	Australia	South Australia			Gulf St Vincent, Rapid Bay				-35.5193	138.1851			fauna attached to jetty piles	8 Mar 1979	Hutchings, P.A.	form-alc	Hutchings, P.A. & Turvey, S.P.			Reported by Hutchings & Turvey 1984
18308	Polydora	hoplura	MV	F80273			Pacific South	Australia	South Australia			Tipara				-34.05	137.5				7 Sep 1971	Shepard, S.	form-alc
18306	Polydora	hoplura	MV	F43060	10+		Pacific South	Australia	Tasmania			Simmonds Bay				-43.13	147.35			in shell of Pacific oysters Magallana gigas (Thunberg, 1793)	17 Jun 1977		form-alc	Blake, J.A. & J. Kudenov			Reported by Blake & Kudenov (1978: 264) as NMV G3060
18307	Polydora	hoplura	MV	F80272			Southern Ocean	Australia	Victoria			Port Phillip				-38.1	144.88				19 May 1971	Poore, G.C. & Rainer, S.F.	form-alc
18309	Polydora	hoplura	MV	F43059	1		Southern Ocean	Australia	Victoria			Port Phillip Bay, Corio Bay, Point Henry Pier				-38.1333	144.4333			in shell of oyster	22 May 1975	Pregenzer, C.	form-alc	Blake, J.A. & J. Kudenov			Reported by Blake & Kudenov (1978: 264) as NMV G3059, mistakenly reported from New South Wales and collected in March instead of May
18062	Polydora	hoplura	AM	W.43571	4		Southern Ocean	Australia	Western Australia			Albany				-35.032	117.883			shells of wild and cultured abalone Haliotis laevigata and H. roei	Aug 2005	Sato-Okoshi, W.	form-alc	Radashevsky, V.I.	Nov 2013	Polydora uncinata by Sato-Okoshi, W.	Sequenced by Sato-Okoshi & Abe 2012 and Sato-Okoshi et al. 2017. Coordinates collected from GoogleEarth by VIR
22983	Polydora	hoplura					Indian Ocean	Australia	Western Australia			Ocean Reef				-31.7591	115.727			in shells of wild abalone Haliotis roei and gastropod Lunella torquata (Gmelin, 1791)	Aug 2005	Sato-Okoshi, W.	form-alc	Radashevsky, V.I.	Nov 2013	Polydora uncinata by Sato-Okoshi, W.	Reported by Sato-Okoshi et al. 2008. Coordinates collected from GoogleEarth by VIR
23001	Polydora	hoplura					Indian Ocean	Australia	Western Australia			Swan River				-32.0317	115.7637			in shells of wild austral scallop Chlamys australis Sowerby, 1844	Aug 2005	Sato-Okoshi, W.	form-alc	Radashevsky, V.I.		Polydora uncinata by Sato-Okoshi, W.	Reported by Sato-Okoshi et al. 2008. Coordinates collected from GoogleEarth by VIR
23002	Polydora	hoplura					Southern Ocean	Australia	Western Australia			Woodman Point				-32.1343	115.7408			in shell of wild gastropod Dicathais orbita (Gmelin, 1791)	Aug 2005	Sato-Okoshi, W.	form-alc	Radashevsky, V.I.		Polydora uncinata by Sato-Okoshi, W.	Reported by Sato-Okoshi et al. 2008. Coordinates collected from GoogleEarth by VIR
25315	Polydora	hoplura					Atlantic North East	Belgium		North Sea		Bassin de chasse d'Ostende				51.2288	2.9535			in shell of the Pacific oyster Magallana gigas (Thunberg, 1793)	1 Jun 1962			Leloup, E. & Polk, P.	1962		Reported by Leloup & Polk (1967). Coordinates collected from GoogleEarth by VIR
25200	Polydora	hoplura					Atlantic North East	Belgium		North Sea		Birkenfels				51.649817	2.5378		37 m	shipwreck fouling	2001-2005			Zintzen, V. & Massin, C.			Reported by Zintzen & Massin 2010
9850	Polydora	hoplura	MZUSP	312	4		Atlantic South West	Brazil	São Paulo			Alcatrazes Is.				-24.1	-45.7		5-6 m	in stony coral Mussismilia hispida (Verrill, 1901)	30 Mar 1995	Nogueira, J.M.M.	form-alc	Radashevsky, V.I.	Oct 2021
19332	Polydora	hoplura			3		Atlantic South West	Brazil	São Paulo		São Sebastião Island	Ilha de São Sebastião (Ilhabela), Yacht Club de Ilhabela				-23.7713	-45.3556		1 m	in sponge	24 Jun 2015	Radashevsky, V.I.	form-alc	Radashevsky, V.I.	24 Jun 2015		Reported by Radashevsky & Migotto 2017. Sequenced in the present study. Used entirely in molecular analysis
19334	Polydora	hoplura	MIMB	28149	3		Atlantic South West	Brazil	São Paulo		São Sebastião Island	Ilha de São Sebastião (Ilhabela), Yacht Club de Ilhabela				-23.7713	-45.3556		1 m	fouling on pier, in shell of mangrove cupped oyster Crassostrea rhizophorae (Guilding, 1828)	24 Jun 2015	Radashevsky, V.I.	form-alc	Radashevsky, V.I.	24 Jun 2015		Reported by Radashevsky & Migotto 2017. Sequenced in the present study
18303	Polydora	hoplura	MNHNS	2010-2012	3		Pacific South East	Chile	Coquimbo Region			Coquimbo				-29.96601	-71.35412		1 m	in shells of abalone Haliotis discus hannai Ino cultured in land-based tanks	29 Nov 2002	Olivares, C.	form-alc	Radashevsky, V.I.	Nov 2013	Polydora uncinata by Radashevsky & Olivares	Radashevsky & Olivares 2005
12777	Polydora	hoplura	SMF	13492	18		Pacific South East	Chile	Coquimbo Region			Coquimbo				-29.96601	-71.35412		1 m	in shells of abalone Haliotis discus hannai Ino, 1953 cultured in land-based tanks	29 Nov 2002	Olivares, C.	form-alc	Radashevsky, V.I.	Nov 2013	Polydora uncinata by Radashevsky & Olivares	Reported by Radashevsky & Olivares 2005
22071	Polydora	hoplura	MIMB	39099	4		Mediterranean	Croatia		Adriatic Sea		gas platform Ivana D			IVANA D	44.784073	13.258748		10 m	metal platform fouling	24 Nov 2017	Mikac, B.	form-alc	Radashevsky, V.I.	9 Sep 2020	Pseudopolydora sp. by Mikac, B.
22072	Polydora	hoplura	MIMB	39100	7		Mediterranean	Croatia		Adriatic Sea		gas platform Ivana D			IVANA D	44.784073	13.258748		20 m	metal platform fouling	24 Nov 2017	Mikac, B.	form-alc	Radashevsky, V.I.	9 Sep 2020	Pseudopolydora sp. by Mikac, B.
22068	Polydora	hoplura	MIMB	39098	38		Mediterranean	Croatia		Adriatic Sea		gas platform Ivana D			IVANA D	44.784073	13.258748		3 m	metal platform fouling	24 Nov 2017	Mikac, B.	form-alc	Radashevsky, V.I.	9 Sep 2020	Pseudopolydora antennata by Mikac, B.
22069	Polydora	hoplura	MIMB	39101	7		Mediterranean	Croatia		Adriatic Sea		gas platform Ivana E			IVANA E	44.745499	13.246267		10 m	metal platform fouling	22 Nov 2017	Mikac, B.	form-alc	Radashevsky, V.I.	9 Sep 2020	Pseudopolydora sp. by Mikac, B.
22070	Polydora	hoplura	MIMB	39102	5		Mediterranean	Croatia		Adriatic Sea		gas platform Ivana E			IVANA E	44.745499	13.246267		20 m	metal platform fouling	22 Nov 2017	Mikac, B.	form-alc	Radashevsky, V.I.	9 Sep 2020	Pseudopolydora sp. by Mikac, B.
25143	Polydora	hoplura					Atlantic North East	France	Brittany	Bay of Biscay		Morbihan, Rivière d'Auray				47.617	-2.954			in shells of flat oyster Ostrea edulis Linnaeus, 1758				Dollfus, R.P.	1921		Reported by Dollfus 1921. Coordinates collected from GoogleEarth by VIR
25316	Polydora	hoplura					Atlantic North East	France	Brittany	Bay of Biscay		Morbihan, Rivière d'Auray				47.617	-2.954			in shells of flat oyster Ostrea edulis Linnaeus, 1758	?1880	Giard, A.		Dollfus, R.P.	1921	Leucodora sanguinea by Giard, A.	Reported by Giard 1881. Coordinates collected from GoogleEarth by VIR
25146	Polydora	hoplura					Atlantic North East	France	Brittany	Celtic Sea		Bay of Brest, Faou river site				48.2958	-4.2248			in oyster shells, oyster reef on mud				Lejart, M. & Hily, C.	2011		Reported by Lejart & Hily 2011. Coordinates collected from GoogleEarth by VIR
18596	Polydora	hoplura	MIMB	33030	1		Atlantic North East	France	Brittany	English Channel	La Manche	Bay of Morlaix, off Roscoff		R/V Neomysis	BH7	48.7487	-3.9062	dredge	50 m	in empty shell of old scallop	27 May 2014	Radashevsky, V.I. & Houbin, C.	form-alc	Radashevsky, V.I.	Jun 2014		Sequenced in the present study
25147	Polydora	hoplura					Atlantic North East	France	Brittany	English Channel	La Manche	Dinard				48.63	-2.052			in shells of flat oyster Ostrea edulis Linnaeus, 1758				Saint-Joseph, A.de	1894		Reported by Saint-Joseph 1894. Coordinates collected from GoogleEarth by VIR
25204	Polydora	hoplura					Atlantic North East	France	Brittany	English Channel	La Manche	Roscoff				48.729	-3.9873			in shell of Nucella lapillus (Linnaeus, 1758)				Fischer, P.-H.	1930		Reported by Fischer 1930. Coordinates collected from GoogleEarth by VIR
25145	Polydora	hoplura					Atlantic North East	France	Brittany	English Channel	La Manche	Roscoff				48.729	-3.9873			in Lithophyllum incrustans Philippi, 1837				Bénard, F.	1960		Reported by Bénard 1960. Coordinates collected from GoogleEarth by VIR
25144	Polydora	hoplura					Atlantic North East	France	Brittany	English Channel	La Manche	Roscoff				48.7273	-3.9884							Pruvot, G.	1897		Reported by Pruvot 1897. Coordinates collected from GoogleEarth by VIR
25140	Polydora	hoplura					Atlantic North East	France	Hauts-de-France	English Channel	La Manche	Wimereux				43.3177	5.3599			in shells of flat oyster Ostrea edulis Linnaeus, 1758				Giard, A.	1890		Reported by Giard 1890. Coordinates collected from GoogleEarth by VIR
25662	Polydora	hoplura	GenBank				Atlantic North East	France	Normandy	English Channel										from shell of oyster		Sato-Okoshi, W.	alc	Sato-Okoshi, W.	2022		Sequenced by Sato-Okoshi et al. 2022. Coordinates collected from GoogleEarth by VIR
25142	Polydora	hoplura					Atlantic North East	France	Nouvelle-Aquitaine	Bay of Biscay	Arcachon Bay					44.722	-1.1887			in shells of flat oyster Ostrea edulis Linnaeus, 1758				Douville, H.	1907		Reported by Douville 1907. Coordinates collected from GoogleEarth by VIR
25317	Polydora	hoplura					Atlantic North East	France	Nouvelle-Aquitaine	Bay of Biscay	Arcachon Bay					44.722	-1.1887			in shells of flat oyster Ostrea edulis Linnaeus, 1758	?1880	Giard, A.		Dollfus, R.P.	1921	Leucodora sanguinea by Giard, A.	Reported by Giard 1881. Coordinates collected from GoogleEarth by VIR
20233	Polydora	hoplura	MIMB	33064	3		Atlantic North East	France	Nouvelle-Aquitaine	Bay of Biscay	Arcachon Bay	Arcachon, Legallais				44.663914	-1.175977		rocky intertidal	in shell of gastropod Ocenebra erinaceus (Linnaeus, 1758) occupied by hermit crab Clibanarius erythropus (Latreille, 1818)	16 Nov 2016	Lavesque, N.	form-alc	Radashevsky, V.I.	Jan 2017		Sequenced in the present study
18609	Polydora	hoplura	MIMB	33031	22		Atlantic North East	France	Nouvelle-Aquitaine	Bay of Biscay	Arcachon Bay	Jacquets				44.722	-1.1887		intertidal	in shells of Pacific oyster Magallana gigas (Thunberg, 1793)	12 Jun 2014	Radashevsky, V.I. & Gasmi, S.	form-alc	Radashevsky, V.I.	Jun 2014		Sequenced in the present study
18612	Polydora	hoplura	MIMB	33032	25		Atlantic North East	France	Nouvelle-Aquitaine	Bay of Biscay	Arcachon Bay	la Chapelle				44.6645	-1.1802		9 m	in shells of Pacific oyster Magallana gigas (Thunberg, 1793)	13 Jun 2014	Radashevsky, V.I. & Gouillieux, B.	form-alc	Radashevsky, V.I.	Jun 2014
25153	Polydora	hoplura					Mediterranean	France	Occitanie	Mediterranean Sea	Gulf of Lion	Banyuls-sur-Mer, Cap l'Abeille				42.477	3.155			in bryozoan Schizomavella auriculata (Hassall, 1842)				Laubier, L.	1959		Reported by Laubier 1959. Coordinates collected from GoogleEarth by VIR
25141	Polydora	hoplura					Mediterranean	France	Occitanie	Mediterranean Sea	Gulf of Lion	Étang de Thau (Thau Lagoon next to Sète)				43.379	3.57			in oyster shells				Soulier, A.	1903		Reported by Soulier 1903. Coordinates collected from GoogleEarth by VIR
22841	Polydora	hoplura	MIMB	39103	12		Mediterranean	France	Occitanie	Mediterranean Sea	Gulf of Lion	Étang de Thau (Thau Lagoon next to Sète)				43.379	3.57			in shells of cultured oyster	12 Apr 2019	Labrune, C.	form-alc	Radashevsky, V.I.	8 May 2019
18634	Polydora	hoplura	MIMB	33033	19		Mediterranean	France	Occitanie	Mediterranean Sea	Gulf of Lion	Leucate				42.8778	3.0229		2 m	in shells of Pacific oyster Magallana gigas (Thunberg, 1793)	26 Jun 2014	Radashevsky, V.I. & Labrune, C.	form-alc	Radashevsky, V.I.	Jun 2014		Sequenced in the present study
25139	Polydora	hoplura					Mediterranean	France	Provence-Alpes-Côte d'Azur	Mediterranean Sea	Gulf of Lion	Marseille, Arenc port				43.3177	5.3599			in shells of barnacle on the pier				Marion, A.F. & Bobretzky, N.	1875		Reported by Marion & Bobretzky 1875. Coordinates collected from GoogleEarth by VIR
25197	Polydora	hoplura					Mediterranean	Greece		Aegean Sea		Thermaikos Gulf, Nea Michaniona			3	40.46	22.85				1975			Karalis et al.			Reported by Karalis et al. 2003. Coordinates collected from GoogleEarth by VIR
25196	Polydora	hoplura					Mediterranean	Greece		Aegean Sea		Upper Saronikos Gulf, Salamis Is.			F	37.947	23.581				1975			Zarkanellas, A.J. & Bogdanos, C.D.			Reported by Zarkanellas & Bogdanos 1977. Coordinates collected from GoogleEarth by VIR
18672	Polydora	hoplura	MIMB	33029	23		Mediterranean	Italy	Apulia	Ionian Sea	Mar Grande of Taranto	Taranto				40.4323	17.2409		1 m	in shells of flat oyster Ostrea edulis Linnaeus, 1758	15 Jul 2014	Radashevsky, V.I.	form-alc	Radashevsky, V.I.	Jul 2014		Sequenced in the present study
25148	Polydora	hoplura					Mediterranean	Italy	Apulia	Ionian Sea	Mar Grande of Taranto	Taranto				40.4323	17.2409			in oyster shells							Reported by Carazzi 1893. Coordinates collected from GoogleEarth by VIR
18660	Polydora	hoplura	MIMB	28148	4		Mediterranean	Italy	Campania	Tyrrhenian Sea	Gulf of Naples	Ischia Is., Port of Ischia			5	40.74439	13.93948		intertidal	in shells of alive whelk Stramonita haemastoma (Linnaeus, 1767) and flat oyster Ostrea edulis Linnaeus, 1758	7 Jul 2014	Radashevsky, V.I. & Gambi, M.C.	form-alc	Radashevsky, V.I.	Jul 2014		Sequenced in the present study
20313	Polydora	hoplura	SMF	24359	1	neotype	Mediterranean	Italy	Campania	Tyrrhenian Sea	Gulf of Naples	Ischia Is., Port of Ischia			5	40.74439	13.93948		intertidal	in shell of alive whelk Stramonita haemastoma (Linnaeus, 1767)	7 Jul 2014	Radashevsky, V.I. & Gambi, M.C.	form-alc	Radashevsky, V.I.	Jul 2014		Sequenced in the present study
25149	Polydora	hoplura					Mediterranean	Italy	Campania	Tyrrhenian Sea	Gulf of Naples	Naples				40.8287	14.2474		intertidal	in barnacle shell				Claparède, E.			Reported by Claparède 1868. Coordinates collected from GoogleEarth by VIR
12839	Polydora	hoplura	MIMB	33028	7		Mediterranean	Italy	Lazio	Tyrrhenian Sea		Fiumicino				41.7739	12.2189			in a shell	spring 1979	Gambi, M.C.	form-alc	Radashevsky, V.I.	May 2008
10436	Polydora	hoplura	MIMB	33027	34		Mediterranean	Italy	Lazio	Tyrrhenian Sea		Fiumicino			5	41.7739	12.2189		5 m	fouling of artificial platform	spring 1979	Gambi, M.C.	form-alc	Radashevsky, V.I.	May 2008
25150	Polydora	hoplura					Mediterranean	Italy	Trieste	Adriatic Sea	Gulf of Trieste	Trieste				45.647	13.758		intertidal	in barnacle shell				Graeffe, E.			Reported by Graeffe 1905. Coordinates collected from GoogleEarth by VIR
22975	Polydora	hoplura					Pacific North West	Japan	Chiba Prefecture		Honshu Island	Boso Peninsula, Chikura				34.9512	139.9655			in shell of cultured abalone Haliotis discus hannai	Mar 2007	Sato-Okoshi, W.	form-alc	Sato-Okoshi, W.		Polydora uncinata by Sato-Okoshi	Reported by Sato-Okoshi & Abe 2012. Coordinates collected from GoogleEarth by VIR
22964	Polydora	hoplura	GenBank		1		Pacific North West	Japan	Hiroshima Prefecture		Honshu Island	Hiroshima Bay, Oonoseto				34.26	132.25			in shell of cultured Pacific oyster Magallana gigas (Thunberg, 1793)	Jul 2011	Sato-Okoshi, W.	alc	Sato-Okoshi, W.	2016	Polydora uncinata by Sato-Okoshi	16S, 18S & 28S sequenced by Sato-Okoshi et al. 2017. Coordinates collected from GoogleEarth by VIR
25266	Polydora	hoplura			1		Pacific North West	Japan	Hiroshima Prefecture	Seto Inland Sea	Honshu Island	Kure, Cape Oourazaki				34.1705	132.554			float of oyster-farming raft	Jun 2016		form-alc	Jimi et al.	Jun 2016		Reported by Jimi et al. 2018
22965	Polydora	hoplura	GenBank		1		Pacific North West	Japan	Ibaraki Prefecture		Honshu Island	Kitaibaraki				36.794	140.7575			in shell of wild Pacific oyster Magallana gigas (Thunberg, 1793)	Feb 2011	Sato-Okoshi, W.	alc	Sato-Okoshi, W.	2016	Polydora uncinata by Sato-Okoshi	16S, 18S & 28S sequenced by Sato-Okoshi et al. 2017
9007	Polydora	hoplura	CBM-ZW	902	3		Pacific North West	Japan	Iwate Prefecture		Honshu Island	Yamada Bay (Yamadacho), Orikasa				39.47	141.96			in shell of cultured Pacific oyster Magallana gigas (Thunberg, 1793)	31 Oct 1997	Okoshi, K. & Sato-Okoshi, W.	form-alc	Sato-Okoshi, W.	2016	Polydora uncinata by Sato-Okoshi	Paratypes of Polydora uncinata Sato-Okoshi, 1998. Coordinates collected from GoogleEarth by VIR
18302	Polydora	hoplura	CBM-ZW	901	1		Pacific North West	Japan	Iwate Prefecture		Honshu Island	Yamada Bay (Yamadacho), Orikasa				39.47	141.96			in shell of cultured Pacific oyster Magallana gigas (Thunberg, 1793)	31 Oct 1997	Okoshi, K. & Sato-Okoshi, W.	form-alc	Sato-Okoshi, W.	2016	Polydora uncinata by Sato-Okoshi	Holotype of Polydora uncinata Sato-Okoshi, 1998. Coordinates collected from GoogleEarth by VIR
22981	Polydora	hoplura					Pacific North West	Japan	Kochi Prefecture		Shikoku Island	Uranouchi Bay				33.428	133.402			in shell of cultured Pacific oyster Magallana gigas (Thunberg, 1793)	Sep 2011	Sato-Okoshi, W.	form-alc	Sato-Okoshi, W.		Polydora uncinata by Sato-Okoshi	Reported by Sato-Okoshi & Abe 2012. Coordinates collected from GoogleEarth by VIR
22968	Polydora	hoplura	GenBank		3		Pacific North West	Japan	Miyagi Prefecture		Honshu Island	Gobu-ura Bay				38.398	141.471			shell of cultured Pacific oyster Magallana gigas (Thunberg, 1793)	Aug 2011	Sato-Okoshi, W.	alc	Sato-Okoshi, W.	2016	Polydora uncinata by Sato-Okoshi	16S, 18S & 28S sequenced by Sato-Okoshi et al. 2017. Coordinates collected from GoogleEarth by VIR
22966	Polydora	hoplura	GenBank		1		Pacific North West	Japan	Miyagi Prefecture		Honshu Island	Moune Bay				38.8965	141.6267			shell of cultured Pacific oyster Magallana gigas (Thunberg, 1793)	May 2013	Sato-Okoshi, W.	alc	Sato-Okoshi, W.	2016	Polydora uncinata by Sato-Okoshi	16S, 18S & 28S sequenced by Sato-Okoshi et al. 2017. Coordinates collected from GoogleEarth by VIR
22967	Polydora	hoplura	GenBank		1		Pacific North West	Japan	Miyagi Prefecture		Honshu Island	Onagawa Bay				38.4375	141.4617			in shell of cultured Pacific oyster Magallana gigas (Thunberg, 1793)	Jul 2011	Sato-Okoshi, W.	alc	Sato-Okoshi, W.	2016	Polydora uncinata by Sato-Okoshi	16S, 18S & 28S sequenced by Sato-Okoshi et al. 2017
24518	Polydora	hoplura	GenBank		1		Pacific North West	Japan	Miyagi Prefecture		Honshu Island	Onagawa Bay				38.4375	141.4617		22 m	larva from plankton	19 Jul 2011	Abe, H.	alc	Abe, H. & Sato-Okoshi, W.	2020		16S & 18S sequenced by Abe & Sato-Okoshi 2021
22982	Polydora	hoplura	GenBank		2		Pacific North West	Japan	Miyagi Prefecture		Honshu Island	Onagawa Bay				38.4375	141.4617			in shell of wild gastropod Omphalius rusticus (Gmelin, 1791)	Aug 2011	Sato-Okoshi, W.	alc	Sato-Okoshi, W.	2016	Polydora uncinata by Sato-Okoshi	18S sequenced by Sato-Okoshi & Abe 2012
22976	Polydora	hoplura	GenBank				Pacific North West	Japan	Nagasaki Prefecture		Kyushu Island	Tairacho				32.735	129.825			shell of cultured abalone Haliotis discus discus, H. discus hannai, and H. diversicolor supertexta	Apr 2009	Sato-Okoshi, W.	alc	Sato-Okoshi, W.		Polydora uncinata by Sato-Okoshi	18S sequenced by Sato-Okoshi & Abe 2012. Coordinates collected from GoogleEarth by VIR
22963	Polydora	hoplura	GenBank		1		Pacific North West	Japan	Nagasaki Prefecture		Kyushu Island	Tairacho				32.735	129.825			in shell of cultured abalone Haliotis discus discus	Sep 2009	Sato-Okoshi, W.	alc	Sato-Okoshi, W.	2016	Polydora uncinata by Sato-Okoshi	16S & 28S sequenced by Sato-Okoshi et al. 2017. Coordinates collected from GoogleEarth by VIR
22978	Polydora	hoplura					Pacific North West	Japan	Tottori Prefecture	Sea of Japan	Honshu Island	Tohaku				35.52	133.85			in shell of cultured abalone Haliotis gigantea	Sep 2010	Sato-Okoshi, W.	form-alc	Sato-Okoshi, W.		Polydora uncinata by Sato-Okoshi	Reported by Sato-Okoshi & Abe 2012. Coordinates collected from GoogleEarth by VIR
25154	Polydora	hoplura					Mediterranean	Montenegro		Adriatic Sea		Bay of Kotor, Kukuljina Bay				42.41	18.712			in shells of flat oyster Ostrea edulis Linnaeus, 1758			form-alc	Stjepčević, J.			Reported by Stjepčević 1974. Coordinates collected from GoogleEarth by VIR
25194	Polydora	hoplura					Atlantic North East	Morocco				Bou Regreg				34	-6.9							Gillet, P.			Reported by Gillet 1988. Coordinates collected from GoogleEarth by VIR
25152	Polydora	hoplura					Atlantic North East	Netherlands		North Sea		Oosterschelde, Yerseke				51.483	4.069			in oyster shells	1941			Korringa, P.			Reported by Korringa 1951. Coordinates collected from GoogleEarth by VIR
25155	Polydora	hoplura			3		Pacific South	New Zealand				North Is., Evans Bay				-41.31	174.81			in shells of pen shell Atrina pectinata (Linnaeus, 1767)	3 Feb 1972			Read, G.B.			Reported by Read 1975. Coordinates collected from GoogleEarth by VIR
25156	Polydora	hoplura			10		Pacific South	New Zealand				North Is., Mahanga Bay				-41.292	174.834				Sep 1973			Read, G.B.			Reported by Read 1975. Coordinates collected from GoogleEarth by VIR
25162	Polydora	hoplura					Pacific South	New Zealand				North Is., Tauranga port	ZBS2002			-37.6712	176.1776			pile scrape samples				Inglis et al.			Reported by Inglis et al. 2006a
25157	Polydora	hoplura					Pacific South	New Zealand				North Is., Wellington Harbour				-41.282	174.781			numerous specimens collected with egg strings, not preserved	1972-74			Read, G.B.			Reported by Read 1975. Coordinates collected from GoogleEarth by VIR
25161	Polydora	hoplura					Pacific South	New Zealand				North Is., Whangarei port	ZBS2003			-35.7235	174.3259			pile scrape samples				Inglis et al.			Reported by Inglis et al. 2006a
25164	Polydora	hoplura					Pacific South	New Zealand				South Is., Dunedin port	ZBS2002			-45.8805	170.5071			pile scrape samples				Inglis et al.			Reported by Inglis et al. 2006a
25163	Polydora	hoplura					Pacific South	New Zealand				South Is., Picton port	ZBS2002			-41.289	174.011			pile scrape samples				Inglis et al.			Reported by Inglis et al. 2006a
25160	Polydora	hoplura					Pacific South	New Zealand				South Is., Port of Nelson, McGlashen Quay	ZBS2000/04			-41.260329	173.273672			pile scrape samples				Inglis et al.			Reported by Inglis et al. 2006a
25159	Polydora	hoplura					Pacific South	New Zealand			Marlborough Sound	South Is., Admiralty Bay				-40.959	173.89			in shells of Pacific oyster Magallana gigas (Thunberg)	1992			Handley, S.			Reported by Handley 1995. Coordinates collected from GoogleEarth by VIR
9679	Polydora	hoplura	MIMB	28150	7		Pacific South	New Zealand			Marlborough Sound	South Is., Croisilles Harbour, Wairangi Bay				-41.0376	173.7419			in shells of cultured oyster Magallana gigas (Thunberg, 1793)	6 June 1995	Handley, S.	form-alc	Handley, S.
25158	Polydora	hoplura			5		Pacific South	New Zealand			Marlborough Sound	South Is., N.W. Crail Bay				-41.1	173.965			in shells of pen shell Atrina pectinata (Linnaeus, 1767)	4 Oct 1974			Read, G.B.			Reported by Read 1975. Coordinates collected from GoogleEarth by VIR
25198	Polydora	hoplura					Atlantic North East	Portugal				Ria Formosa lagoon, Culatra Island				37	-7.85			in shells of banded murex Hexaplex trunculus (Linnaeus, 1758)				Vasconcelos et al.			Reported by Vasconcelos et al. 2007. Coordinates collected from GoogleEarth by VIR
25201	Polydora	hoplura					Atlantic North East	Portugal				Santo André lagoon				38.1	-8.79				1979			Correia et al.			Reported by Correia et al. 2012. Coordinates collected from GoogleEarth by VIR
25186	Polydora	hoplura					Indian South West	South Africa	Eastern Cape Province			Algoa Bay, Port Elizabeth				-33.97952	25.657417			in wild oysters and coralline alga Mesophyllum engelhartii (Foslie) W.H.Adey, 1970	2012-2013	Simon, C.A.		Simon, C.A.			Reported by David & Simon 2014. Coordinates reported by Malan et a. 2020
25170	Polydora	hoplura					Indian South West	South Africa	Eastern Cape Province			Algoa Bay, Port Elizabeth				-33.946	25.628			from shells of cultured oysters M. gigas	Aug 1993			Nel et al.			Reported by Nel et al. 1996. Coordinates collected from GoogleEarth by VIR
25177	Polydora	hoplura					Indian South West	South Africa	Eastern Cape Province			Grootbank				-34.0237	23.8992			in shells of wild abalone Haliotis midae Linnaeus, 1758 and Turbo sarmaticus Linnaeus, 1758	Feb-Mar 2005	Simon, C.A.		Simon, C.A.			Reported by Simon 2011. Coordinates collected from GoogleEarth by VIR
25175	Polydora	hoplura					Indian South West	South Africa	Eastern Cape Province			Haga Haga				-32.7533	28.2726			in shells of wild abalone Haliotis midae Linnaeus, 1758 and Turbo sarmaticus Linnaeus, 1758	Feb-Mar 2005	Simon, C.A.		Simon, C.A.			Reported by Simon 2011
25173	Polydora	hoplura					Indian South West	South Africa	Eastern Cape Province			Haga Haga				-32.7533	28.2726			in shells of abalone Haliotis midae Linnaeus, 1758 cultured in land-based pool	Mar 2004	Simon, C.A.		Simon, C.A.			Reported by Simon et al. 2006
25176	Polydora	hoplura					Indian South West	South Africa	Eastern Cape Province			Port Alfred				-33.6113	26.8905			in shells of wild abalone Haliotis spadicea Donovan, 1808 and Turbo sarmaticus Linnaeus, 1758	Feb-Mar 2005	Simon, C.A.		Simon, C.A.			Reported by Simon 2011. Coordinates collected from GoogleEarth by VIR
25171	Polydora	hoplura					Indian South West	South Africa	Eastern Cape Province			Storms River	Ecological survey. University of Cape Town			-34.0237	23.8992							Day, J.H.			Reported by Day 1955. Coordinates collected from GoogleEarth by VIR
25167	Polydora	hoplura	AM	W.43614	5		Atlantic South East	South Africa	Northern Cape Province			Kleinzee, oyster farm				-29.674722	17.055			in shell of Pacific oyster Magallana gigas (Thunberg, 1793) cultured in land-based pool	16 Nov 2012	Simon, C.A.	form-alc	Simon, C.A	Nov 2012
25187	Polydora	hoplura					Atlantic South East	South Africa	Western Cape Province			Betty's Bay (Bettysbaai)				-34.359	18.923			in wild coralline alga Mesophyllum engelhartii (Foslie) W.H.Adey, 1970	2012-2013			Simon, C.A.			Reported by David & Simon 2014. Coordinates collected from GoogleEarth by VIR
25174	Polydora	hoplura					Atlantic South East	South Africa	Western Cape Province			Hermanus				-34.4353	19.2214			in shells of abalone Haliotis midae Linnaeus, 1758 cultured in land-based pool	Feb 2005	Simon, C.A.		Simon, C.A.			Reported by Simon & Booth 2007
25183	Polydora	hoplura					Atlantic South East	South Africa	Western Cape Province			Jacobs Bay (Jacobsbaai)				-32.9697	17.8834			in wild sponge Haliclona sp.	2012-2013			Simon, C.A.			Reported by David & Simon 2014. Coordinates collected from GoogleEarth by VIR
25185	Polydora	hoplura					Atlantic South East	South Africa	Western Cape Province			Knysna				-34.043	23.044			in wild sponge Haliclona sp. and oysters	2012-2013			Simon, C.A.			Reported by David & Simon 2014. Coordinates collected from GoogleEarth by VIR
25178	Polydora	hoplura					Atlantic South East	South Africa	Western Cape Province			Mossel Bay				-34.187	22.16			in shells of wild abalone Haliotis midae Linnaeus, 1758 and Turbo sarmaticus Linnaeus, 1758, Scutellastra longicosta (Lamarck, 1819), Burnapena sp., Perna perna Linnaeus, 1758	Feb-Mar 2005	Simon, C.A.		Simon, C.A.			Reported by Simon 2011. Coordinates collected from GoogleEarth by VIR
25184	Polydora	hoplura					Atlantic South East	South Africa	Western Cape Province			Paternoster				-32.774	17.905			in wild sponge Haliclona sp.	2012-2013			Simon, C.A.			Reported by David & Simon 2014. Coordinates collected from GoogleEarth by VIR
25180	Polydora	hoplura					Atlantic South East	South Africa	Western Cape Province			Robben Island			wild 1	-33.8033	18.3769			in shells of wild abalone Haliotis midae Linnaeus, 1758	23 Apr 2009			Simon, C.A.			Reported by Boonzaaier et al. 2014. Coordinates collected from GoogleEarth by VIR
25182	Polydora	hoplura					Atlantic South East	South Africa	Western Cape Province			Saldanha Bay				-33.0266	17.9584			in wild sponge Haliclona sp.	2012-2013			Simon, C.A.			Reported by David & Simon 2014. Coordinates collected from GoogleEarth by VIR
19822	Polydora	hoplura	MIMB	39104	18		Atlantic South East	South Africa	Western Cape Province			Saldanha Bay				-33.031	17.971			in shells of cultured abalone Haliotis midae Linnaeus, 1758	22 Oct 2012	Simon, C.A.	form-alc	Simon, C.A	2012		Sequenced in the present study
25264	Polydora	hoplura	SAMC	MB-A082628-32			Atlantic South East	South Africa	Western Cape Province			Saldanha Bay				-33.031	17.971			in shells of cultured molluscs		Simon, C.A.	alc	Simon, C.A			Sequenced by Williams et al. 2017. Coordinates collected from GoogleEarth by VIR
22969	Polydora	hoplura	NSMT		15		Atlantic South East	South Africa	Western Cape Province			Saldanha Bay				-33.031	17.971			in shells of cultured Pacific oyster Magallana gigas (Thunberg, 1793)	Aug 2012	Simon, C.A.	alc	Simon, C.A			Sequenced by Sato-Okoshi et al. 2017. Coordinates collected from GoogleEarth by VIR
20050	Polydora	hoplura	NHMUK	1952.5.10.11	3		Atlantic South East	South Africa	Western Cape Province			Saldanha Bay, Langebaan Lagoon	Ecological survey. University of Cape Town		SB 117	-33.0912	18.0276	dredge			13 Jul 1946		form-alc	Day, J.H.			Reported by Day 1955. Coordinates collected from GoogleEarth by VIR
25179	Polydora	hoplura					Atlantic South East	South Africa	Western Cape Province			Struisbaai				-34.812	20.058			in shells of wild abalone Haliotis midae Linnaeus, 1758 and Turbo sarmaticus Linnaeus, 1758, Scutellastra longicosta (Lamarck, 1819)	Feb-Mar 2005	Simon, C.A.		Simon, C.A.			Reported by Simon 2011. Coordinates collected from GoogleEarth by VIR
25181	Polydora	hoplura					Atlantic South East	South Africa	Western Cape Province			Walker Bay, Gansbaai			wild 4	-34.594	19.335			in shells of wild abalone Haliotis midae Linnaeus, 1758	6 Oct 2009			Simon, C.A.			Reported by Boonzaaier et al. 2014. Coordinates collected from GoogleEarth by VIR
25172	Polydora	hoplura					Atlantic South East	South Africa	Western Cape Province			Walker Bay, Gansbaai				-34.602	19.34			in shells of abalone Haliotis midae Linnaeus, 1758 cultured in land-based pool	May 2004	Simon, C.A.		Simon, C.A.			Reported by Simon et al. 2006
20000	Polydora	hoplura	MIMB	33056	7		Pacific North West	South Korea	Gyeongsangnam-do	East Sea		Geoje Is. north				34.97	128.62		3 m	in shells of cultured Pacific oyster Magallana gigas (Thunberg, 1793)	31 May 2016	Radashevsky, V.I. & Choi, J.-W.	form-alc	Radashevsky, V.I.	May 2016		Sequenced in the present study
24760	Polydora	hoplura	MIMB	42124	1		Pacific North West	South Korea	Gyeongsangnam-do	East Sea		Geoje Is. north				34.97	128.62		3 m	in shells of cultured Pacific oyster Magallana gigas (Thunberg, 1793)	18 Apr 2014	Choi, J.W.	form-alc	Radashevsky, V.I.	Nov 2014
18246	Polydora	hoplura	MIMB	33041	4		Pacific North West	South Korea	Gyeongsangnam-do	East Sea		Geoje Is. south				34.82	128.5		3 m	in shells of cultured Pacific oyster Magallana gigas (Thunberg, 1793)	22 Oct 2013	Radashevsky, V.I. & Choi, J.-W.	form-alc	Radashevsky, V.I.	Oct 2013		Sequenced in the present study
18024	Polydora	hoplura	MIMB	28076	120+		Pacific North West	South Korea	Jeju	East Sea		Jeju Is.				33.472252	126.912332			in shells of abalone Haliotis discus hannai Ino cultured in land-based tanks	23 May 2013	Radashevsky, V.I. & Choi, J.-W.	form-alc	Radashevsky, V.I.	May 2013		in two separate vials: 1 - adults & larvae from capsules; 2 - abalone shell fragments with worm burrows
20178	Polydora	hoplura	LIMS	BSMA 2	15		Pacific North West	South Korea	Jeju	East Sea		Jeju Is.				33.472252	126.912332			in shells of abalone Haliotis discus hannai Ino cultured in land-based tanks	23 May 2013	Radashevsky, V.I. & Choi, J.-W.	form-alc	Radashevsky, V.I.	May 2013
18297	Polydora	hoplura	MIMB	33042	13		Pacific North West	South Korea	Jeju	East Sea		Jeju Is., Cheongjeonghae Fisheries				33.356012	126.182154			in shells of abalone cultured in land-based tanks	28 Aug 2013	Choi, J.W.	form-alc	Radashevsky, V.I.	Nov 2013
18761	Polydora	hoplura	MIMB	33050	20+		Pacific North West	South Korea	Jeju	East Sea		Jeju Is., Dongjin Fisheries				33.435425	126.266602			in shells of abalone cultured in land-based tanks	30 May 2014	Choi, J.W.	form-alc	Radashevsky, V.I.	Nov 2014
18760	Polydora	hoplura	MIMB	33049	10+		Pacific North West	South Korea	Jeju	East Sea		Jeju Is., Dongjin Fisheries				33.435425	126.266602			in shells of abalone cultured in land-based tanks	30 Apr 2014	Choi, J.W.	form-alc	Radashevsky, V.I.	Nov 2014
18292	Polydora	hoplura	LIMS	BSMA 12	7		Pacific North West	South Korea	Jeju	East Sea		Jeju Is., Dongjin Fisheries				33.435425	126.266602			in shells of abalone cultured in land-based tanks	28 Nov 2013	Choi, J.W.	form-alc	Radashevsky, V.I.	Nov 2013
18758	Polydora	hoplura	MIMB	33048	20+		Pacific North West	South Korea	Jeju	East Sea		Jeju Is., Dongjin Fisheries				33.435425	126.266602			in shells of abalone cultured in land-based tanks	28 Mar 2014	Choi, J.W.	form-alc	Radashevsky, V.I.	Nov 2014
18558	Polydora	hoplura	MIMB	33043	12		Pacific North West	South Korea	Jeju	East Sea		Jeju Is., Dongjin Fisheries				33.435425	126.266602			in shells of abalone cultured in land-based tanks	28 Nov 2013	Choi, J.W.	form-alc	Radashevsky, V.I.	Nov 2013
18293	Polydora	hoplura	LIMS	BSMA 13	16		Pacific North West	South Korea	Jeju	East Sea		Jeju Is., Halla Abalone				33.470857	126.917034			in shells of abalone cultured in land-based tanks	28 Nov 2013	Choi, J.W.	form-alc	Radashevsky, V.I.	Nov 2013
18559	Polydora	hoplura	MIMB	33044	15		Pacific North West	South Korea	Jeju	East Sea		Jeju Is., Halla Abalone				33.470857	126.917034			in shells of abalone cultured in land-based tanks	28 Nov 2013	Choi, J.W.	form-alc	Radashevsky, V.I.	Nov 2013
18756	Polydora	hoplura	MIMB	33047	6+		Pacific North West	South Korea	Jeju	East Sea		Jeju Is., Halla Abalone				33.470857	126.917034			in shells of abalone cultured in land-based tanks	27 Mar 2014	Choi, J.W.	form-alc	Radashevsky, V.I.	Nov 2014
18291	Polydora	hoplura	LIMS	B_S_MA_00000014	16		Pacific North West	South Korea	Jeju	East Sea		Jeju Is., Jaeil Fisheries				33.469882	126.918601			in shells of abalone cultured in land-based tanks	28 Nov 2013	Choi, J.W.	form-alc	Radashevsky, V.I.	Nov 2013
18759	Polydora	hoplura	LIMS	BSMA 6952	50+		Pacific North West	South Korea	Jeju	East Sea		Jeju Is., Jaeil Fisheries				33.469882	126.918601			in shells of abalone cultured in land-based tanks	3 Jun 2014	Choi, J.W.	form-alc	Radashevsky, V.I.	Nov 2014
18757	Polydora	hoplura	MIMB	33046	100+		Pacific North West	South Korea	Jeju	East Sea		Jeju Is., Jaeil Fisheries				33.469882	126.918601			in shells of abalone cultured in land-based tanks	3 Jun 2014	Choi, J.W.	form-alc	Radashevsky, V.I.	Nov 2014
18294	Polydora	hoplura	MIMB	33045	100+		Pacific North West	South Korea	Jeju	East Sea		Jeju Is., Jaeil Fisheries				33.469882	126.918601			in shells of abalone cultured in land-based tanks	28 Nov 2013	Choi, J.W.	form-alc	Radashevsky, V.I.	Nov 2013		A male in a vial inside sample
18019	Polydora	hoplura	MIMB	33035	8		Pacific North West	South Korea	Jeollanam-do	East Sea		Wando County, Bogil Is.				34.1825	126.5314		2 m	in shells of abalone Haliotis discus hannai cultured in cages in the sea	7 May 2013	Radashevsky, V.I. & Choi, J.-W.	form-alc	Radashevsky, V.I.	May 2013		Sequenced in the present study
20421	Polydora	hoplura	MIMB	39106	14		Pacific North West	South Korea	Jeollanam-do	East Sea		Wando County, Cheongsan Is.				34.195	126.85			in shells of abalone Haliotis discus hannai cultured in cages in the sea	13 Feb 2017	Choi, J.W.	form-alc	Radashevsky, V.I.	Jun 2017
18032	Polydora	hoplura	MIMB	33036	30		Pacific North West	South Korea	Jeollanam-do	East Sea		Wando County, Keumil Is.				34.4611	127.0275			in shells of abalone Haliotis discus hannai cultured in cages in the sea	27 May 2013	Radashevsky, V.I. & Choi, J.-W.	form-alc	Radashevsky, V.I.	May 2013		Sequenced in the present study
20419	Polydora	hoplura	LIMS		7		Pacific North West	South Korea	Jeollanam-do	East Sea		Wando County, Nohwa Is.			no 2	34.226117	126.425833			in shells of abalone Haliotis discus hannai cultured in cages in the sea	20 Jan 2017	Choi, J.W.	form-alc	Radashevsky, V.I.	Jun 2017
18022	Polydora	hoplura	MIMB	33037	17		Pacific North West	South Korea	Jeollanam-do	East Sea		Wando County, Nohwa Is.				34.226117	126.425833			in shells of abalone Haliotis discus hannai cultured in cages in the sea	7 May 2013	Radashevsky, V.I. & Choi, J.-W.	form-alc	Radashevsky, V.I.	May 2013
20427	Polydora	hoplura	MIMB	39105	5+		Pacific North West	South Korea	Jeollanam-do	East Sea		Wando County, Nohwa Is.				34.226117	126.425833			in shells of abalone Haliotis discus hannai cultured in cages in the sea	30 Dec 2016	Choi, J.W.	form-alc	Radashevsky, V.I.	Jun 2017
20416	Polydora	hoplura	LIMS		7		Pacific North West	South Korea	Jeollanam-do	East Sea		Wando County, Nohwa Is.			no 1	34.226117	126.425833			in shells of abalone Haliotis discus hannai cultured in cages in the sea	20 Jan 2017	Choi, J.W.	form-alc	Radashevsky, V.I.	Jun 2017
20417	Polydora	hoplura	LIMS		5		Pacific North West	South Korea	Jeollanam-do	East Sea		Wando County, Nohwa Is.				34.226117	126.425833			in shells of abalone Haliotis discus hannai cultured in cages in the sea	20 Jan 2017	Choi, J.W.	form-alc	Radashevsky, V.I.	Jun 2017
18283	Polydora	hoplura	MIMB	33038	17		Pacific North West	South Korea	Jeollanam-do	East Sea		Wando County, Seohwa Is.				34.317	126.5075			in shells of cultured abalone Haliotis discus hannai	20 Nov 2013	Radashevsky, V.I. & Choi, J.-W.	form-alc	Radashevsky, V.I.	Nov 2013		Sequenced in the present study
10336	Polydora	hoplura	MIMB	33034	7		Pacific North West	South Korea	Jeollanam-do	East Sea		Wando County, Sinji Is.				34.345	126.886		1 m	in shells of cultured abalone Haliotis discus hannai	30 Mar 2005	Choi, J.W.	form-alc	Radashevsky, V.I.	Apr 2006
20426	Polydora	hoplura	MIMB	39107	1		Pacific North West	South Korea	Jeollanam-do	East Sea		Wando County, Sinji Is.				34.345	126.886			in shells of abalone Haliotis discus hannai cultured in cages in the sea	14 Feb 2017	Choi, J.W.	form-alc	Radashevsky, V.I.	Jun 2017
18288	Polydora	hoplura	MIMB	33039	13		Pacific North West	South Korea	Jeollanam-do	East Sea		Wando County, Soan Is.				34.191	126.635			in shells of abalone cultured in cages	27 Nov 2013	Radashevsky, V.I.	form-alc	Radashevsky, V.I.	Nov 2013		A male in a vial inside sample
20023	Polydora	hoplura	MIMB	33057	8		Pacific North West	South Korea	Jeollanam-do	East Sea		Wando County, Soan Is.				34.191	126.635			in shells of abalone cultured in cages	14 Jun 2016	Radashevsky, V.I. & Choi, J.-W.	form-alc	Radashevsky, V.I.	Jun 2016
25202	Polydora	hoplura					Pacific North West	South Korea	Jeollanam-do	East Sea		Wando County, Wando Is.				34.345	126.746			in shells of abalone Haliotis discus hannai cultured in cages in the sea	Dec 2015			Lee, S.J. et al.			18S & COI sequenced by Lee et al. 2020b. Coordinates collected from GoogleEarth by VIR
25203	Polydora	hoplura					Pacific North West	South Korea	Jeollanam-do	East Sea		Yeocheon County, Yeosu				34.6344	127.6408			in shells of abalone Haliotis discus hannai	3 Feb 2020			Lee, D.-C. et al.			Sequenced by Lee et al. 2020a. Coordinates collected from GoogleEarth by VIR
18277	Polydora	hoplura	MIMB	33040	2		Pacific North West	South Korea	Jeollanam-do	East Sea		Yeocheon County, Yeosu				34.6344	127.6408			in shells of abalone cultured in land-based tanks	12 Nov 2013	Radashevsky, V.I.	form-alc	Radashevsky, V.I.	Nov 2013		Sequenced in the present study
25190	Polydora	hoplura					Atlantic North East	Spain			Canary Islands					28.4	-16.62			in abalone Haliotis tuberculata coccinea (Reeve 1846)				Bilbao et al.			Reported by Bilbao et al. 2011. Coordinates collected from GoogleEarth by VIR
25151	Polydora	hoplura					Mediterranean	Spain	Andalusia	Alboran Sea		Málaga, Torremolinos				36.617	-4.4972			in shells of wild oysters				Rioja, E.			Reported by Rioja 1917. Coordinates collected from GoogleEarth by VIR
25188	Polydora	hoplura					Atlantic North East	Spain	Basque Autonomous Community	Bay of Biscay		Guipúzcoa				43.296	-2.188			in coralline alga	2 Jul 1977			Aguirrezabalaga, F.			Reported by Aguirrezabalaga 1984. Coordinates collected from GoogleEarth by VIR
25189	Polydora	hoplura					Atlantic North East	Spain	Galicia			Ría de Pontevedra				42.408	-8.687							Villalba, A. & Viéitez, J.M.			Reported by Villalba & Viéitez 1985. Coordinates collected from GoogleEarth by VIR
25331	Polydora	hoplura	MHNUSC	25193	5		Atlantic North East	Spain	Galicia			Ría de Vigo				42.275	-8.677		20 m	in shells of wild king scallop Pecten maximus (Linnaeus, 1758)	5 May 2021		form-alc	Almón, B. et al.			16S sequenced by Almón et al. 2022
25330	Polydora	hoplura			35		Atlantic North East	Spain	Galicia			Ría de Vigo				42.284	-8.669		24 m	in shells of wild king scallop Pecten maximus (Linnaeus, 1758)	27 Apr 2021		form-alc	Almón, B. et al.			Reported by Almón et al. 2022
25332	Polydora	hoplura					Atlantic North East	Spain	Galicia			Ría de Vigo, San Simón				42.3084	-8.6373			in shells of cultured oysters			form-alc	Andreu, B.			Reported by Andreu 1957. Coordinates collected from GoogleEarth by VIR
25199	Polydora	hoplura					Mediterranean	Tunisia				Lake of Tunis				36.81	10.22							Ayari et al.			Reported by Ayari et al. 2009. Coordinates collected from GoogleEarth by VIR
24781	Polydora	hoplura	ESFM	POL/286	2		Mediterranean	Turkey		Aegean Sea		Gerence Bay			11	38.424722	26.5075		5-10 m	boring into rocky and stone	15 Aug 2011	Dağli, E. & Çinar, M.E.	form-alc	Dağli, E.			Reported by Çinar & Dağli 2021
24779	Polydora	hoplura	ESFM	POL/284	10		Mediterranean	Turkey		Aegean Sea		Gerence Bay			9	38.463056	26.461944		0-5 m	boring into rocky	14 Aug 2011	Dağli, E. & Çinar, M.E.	form-alc	Dağli, E.			Reported by Çinar & Dağli 2021
24780	Polydora	hoplura	ESFM	POL/285	2		Mediterranean	Turkey		Aegean Sea		Gerence Bay			10	38.403889	26.49		5-10 m	boring into rocky and stone	15 Aug 2011	Dağli, E. & Çinar, M.E.	form-alc	Dağli, E.			Reported by Çinar & Dağli 2021
24778	Polydora	hoplura	ESFM	POL/288	1		Mediterranean	Turkey		Aegean Sea		Ildir Bay, eastern part			13	38.398611	26.461944		5-10 m	boring into rocky	15 Aug 2011	Dağli, E. & Çinar, M.E.	form-alc	Dağli, E.			Reported by Çinar & Dağli 2021
24765	Polydora	hoplura	ESFM	POL/287	2		Mediterranean	Turkey		Aegean Sea		Ildir Bay, eastern part			12	38.42	26.453889		0-5 m	boring into rocky	15 Aug 2011	Dağli, E. & Çinar, M.E.	form-alc	Dağli, E.			Reported by Çinar & Dağli 2021
25137	Polydora	hoplura					Atlantic North East	UK	England			Plymouth Breakwater				50.3336	-4.1486			in limestone			form-alc	Wilson, D.P.			Reported by Wilson & Tebble 1957. Coordinates collected from GoogleEarth by VIR
20048	Polydora	hoplura	NHMUK	1937.7.20.192	1		Atlantic North East	UK	England			Plymouth, Church Reef				50.315	-4.083			Laminaria digitata	27 Aug 1930		form-alc	Radashevsky, V.I.	Aug 2016		Coordinates collected from GoogleEarth by VIR
25138	Polydora	hoplura					Atlantic North East	UK	England			River Tamar, Neille Point				50.3653	-4.1844			in mussel bed			form-alc	Wilson, D.P.			Reported by Wilson & Tebble 1957. Coordinates collected from GoogleEarth by VIR
25136	Polydora	hoplura					Atlantic North East	UK	England			River Yealm estuary				50.3114	-4.054			in shells of oysters	Jun 1927	Wilson, D.P.	form-alc	Wilson, D.P.			Reported by Wilson 1928. Coordinates collected from GoogleEarth by VIR
25135	Polydora	hoplura					Atlantic North East	UK	Scotland			St. Andrews, Castle Rocks				56.343	-2.789					McIntosh, W.C.	form-alc	McIntosh, W.C.			Reported by McIntosh 1909, 1915. Coordinates collected from GoogleEarth by VIR
20052	Polydora	hoplura	NHMUK	1921.5.1.3002	1		Atlantic North East	UK	Scotland		Outer Hebrides	Lochmaddy, North Uist				57.6071	-7.1353					McIntosh, W.C.	form-alc	McIntosh, W.C.			Reported by McIntosh 1915. Coordinates collected from GoogleEarth by VIR
20053	Polydora	hoplura	NHMUK	1921.5.1.3021/2	1		Atlantic South East	UK	Wales			Tenby				51.6725	-4.697					McIntosh, W.C.	form-alc	McIntosh, W.C.
20715	Polydora	hoplura	MIMB	39109	2		Pacific North East	USA	California			Los Angeles City, San Pedro, Terminal Is., pier of SCMI				33.73607	-118.26985		intertidal	in shells of Pacific oyster Magallana gigas (Thunberg, 1793)	14 Sep 2017	Radashevsky, V.I.	form-alc	Radashevsky, V.I.	Sep 2017		Sequenced in the present study
20710	Polydora	hoplura	MIMB	39108	100+		Pacific North East	USA	California		Los Angeles County	Carlsbad, Carlsbad Aquafarm				33.1416	-117.3382		1 m	in shells of Pacific oyster Magallana gigas (Thunberg, 1793)	11 Sep 2017	Radashevsky, V.I.	form-alc	Radashevsky, V.I.	Sep 2017		Sequenced in the present study
17682	Polydora	hoplura	LACM-AHF Poly	4629	1		Pacific North East	USA	California		Monterey County	Monterey Bay, Monterey Harbor, Breakwater Cove Marina, boat launch	CDFG-ISS Bays & Harbors 2011		6302QX	36.60895	-121.89359	SCUBA, 0.05 m2	4 ft	fouling on dock & pilings, dominated by barnacles, tunicates, Watersipora	16 May 2011	Moss Landing Marine Lab	form-alc	Harris, L.H.	2011	Polydora cf. hoplura
22024	Polydora	hoplura	LACM-AHF Poly	4723	5		Pacific North East	USA	California		Orange County	Newport, Newport Harbor, Lido Peninsula, private dock	CDFG-ISS Bays & Harbors 2006		801NEWPo4	33.6082	-117.91949	SCUBA	0.5-3 m	underside of dock & piling, sponges & mussels	14 Sep 2006	Moss Landing Marine Lab	form-alc	Harris, L.H.	2006	Polydora cf. hoplura
17683	Polydora	hoplura	LACM-AHF Poly	4630	12		Pacific North East	USA	California		Orange County	Southern California Bight, Dana Point, back end of Dana Point Harbor, Ocean Institute, Pilgrim dock	CDFG-ISS Bays & Harbors 2011		6246QX32	33.46217	-117.7063	SCUBA, 0.05 m2	2 m	fouling on dock & pilings, large mussels, sponges, bryozoans & oysters	5 May 2011	Moss Landing Marine Lab	form-alc	Harris, L.H.	2011
17680	Polydora	hoplura	LACM-AHF Poly	4627	5		Pacific North East	USA	California		Orange County	Southern California Bight, Dana Point, back end of Dana Point Harbor, Ocean Institute, Pilgrim dock	CDFG-ISS Bays & Harbors 2011		6247QX19	33.46217	-117.7063	SCUBA, 0.05 m2	2 m	fouling on dock & pilings, mostly oysters & bryoliths	5 May 2011	Moss Landing Marine Lab	form-alc	Harris, L.H.	Jul 2012
17681	Polydora	hoplura	LACM-AHF Poly	4628	1		Pacific North East	USA	California		Orange County	Southern California Bight, Dana Point, Dana Point Harbor, slip near harbor mouth	CDFG-ISS Bays & Harbors 2011		6239QX32	33.45935	-117.69405	SCUBA, 0.05 m2	2.5 m	fouling on dock & pilings dominated by Styela & Bugula	5 May 2011	Moss Landing Marine Lab	form-alc	Harris, L.H.	2011	Polydora cf. hoplura
22032	Polydora	hoplura	LACM-AHF Poly	4679	14		Pacific North East	USA	California		Orange County	Southern California Bight, Newport, Newport Harbor, Lido Peninsula, private dock	CDFG-ISS Bays & Harbors 2006			33.6082	-117.91949	SCUBA	0.3-0.5 m	fouling on underside of dock & pilings, sponges & mussels	14 Sep 2006	Moss Landing Marine Lab	form-alc	Harris, L.H.		Polydora cf. hoplura
17706	Polydora	hoplura	LACM-AHF Poly	4673	3		Pacific North East	USA	California		San Diego County	San Diego Bay, Amphib Base fuel pier	SPAWAR NIS survey		EIS-S10	32.67581	-117.16475		16.8 ft	wood settling plate deployed 13 Sep 2010	14 Jul 2011	Swope, B. & Sorensen, K.	alc	Radashevsky, V.I.	Jan 2020	Polydora narica by Harris, L.H.
22033	Polydora	hoplura	LACM-AHF Poly	4713	41		Pacific North East	USA	California		San Diego County	San Diego Bay, Glorietta Bay, Coronado Island Marina	USFWS-ISS San Diego Bay 2005			32.67962	-117.17435	SCUBA	5 ft	subtidal, fouling, concrete piling dominated by sponges & tunicates	27 Apr 2004	Moss Landing Marine Lab	form-alc	Radashevsky, V.I.	Dec 2018	Polydora cf. hoplura
25388	Polydora	hoplura	LACM-AHF Poly	12859	1		Pacific North East	USA	California		San Diego County	San Diego Bay, Sun Harbor Marina			S4	32.723888	-117.225		0.6 m	settling plate hanging off pier	12 Jul 2021	Swope, B. & Sosa, C.	form-alc	Harris, L.H.
23974	Polydora	hoplura	LACM-AHF Poly	12862	3		Pacific North East	USA	California		San Diego County	San Diego Bay, Sunroad San Diego Marina	SPAWAR NIS survey		EIS-S6	32.72566	-117.19249		12.1 ft	plastic settling plate deployed 9 Sep 2010	13 Jul 2011	Swope, B. & Sorensen, K.	alc	Radashevsky, V.I.	Jan 2020	Polydora narica	Extracted from LACM-AHF Poly 4668
17710	Polydora	hoplura	LACM-AHF Poly	4669	1		Pacific North East	USA	California		San Diego County	San Diego Bay, Sunroad San Diego Marina	SPAWAR NIS survey		EIS-S6	32.72566	-117.19249		12.1 ft	plastic settling plate deployed 9 Sep 2010	13 Jul 2011	Swope, B. & Sorensen, K.	alc	Radashevsky, V.I.	Jan 2020

## Sheet: S2_Museums
Acronym	Museum full name
AM	Australian Museum, Sydney, Australia
CBM-ZW	Natural History Museum and Institute, Chiba, Japan
ESFM	Museum of Faculty of Fisheries, Ege University, Turkey
GenBank	GenBank
LACM-AHF Poly	Natural History Museum of Los Angeles County, Los Angeles, California, USA
LIMS	Library of Marine Samples, Korea Institute of Ocean Science & Technology, Jangmok, South Korea
MHNUSC	Museo Luis Iglesias de Ciencias Naturais, Santiago de Compostela, Spain
MIMB	Museum of the Institute of Marine Biology, National Scientific Center of Marine Biology, Vladivostok, Russia
MNHNS	Museo Nacional de Historia Natural, Santiago de Chile, Chile
MV	Museums Victoria, Melbourne, Australia
MZUSP	Museu de Zoologia da Universidade de São Paulo, São Paulo, Brazil
NHMUK	Natural History Museum, London, UK
NSMT	National Science Museum, Natural History Institute, Tokyo, Japan
SAMC	Iziko Museum of Cape Town, Cape Town, South Africa
SMF	Senckenberg Museum, Frankfurt am Main, Germany

## Sheet: S3_Sequences
Group*	VIR ID	Species	Country	State/Province	Sea	Region	Area	Date	Reference	GenBank accession number**, ***
										16S	18S	28S	Histone 3
1	18062	Polydora hoplura	Australia	Western Australia			Albany	Aug 2005	Sato-Okoshi & Abe (2012), Sato-Okoshi et al. (2017)	LC101868	AB705410	LC101852
2	19332	Polydora hoplura	Brazil	São Paulo		São Sebastião Island	Yacht Club	24 Jun 2015	present study	OM418534-36	OM418479-81	OM418427-29	OM416725-27
2	19334	Polydora hoplura	Brazil	São Paulo		São Sebastião Island	Yacht Club	24 Jun 2015	present study	OM418537-38	OM418482-83	OM418430-31	OM416728
3	18596	Polydora hoplura	France	Brittany		La Manche	Bay of Morlaix	27 May 2014	present study	OM418514-15		OM418407-08
4	18609	Polydora hoplura	France	Aquitaine	Bay of Biscay	Arcachon Bay	Jacquets	12 Jun 2014	present study	OM418516-18	OM418471-73	OM418409-11	OM416716-18
4	20233	Polydora hoplura	France	Aquitaine	Bay of Biscay	Arcachon Bay	Arcachon, Legallais	16 Nov 2016	present study	OM418547-48	OM418489-90	OM418439-40	OM416734-35
5	18634	Polydora hoplura	France	Languedoc-Roussillon		Gulf of Lion	Leucate	26 Jun 2014	present study	OM418519-23	OM418474-75	OM418412-16	OM416719-21
6	18660	Polydora hoplura	Italy	Campania	Tyrrhenian Sea	Gulf of Naples	Ischia Is.	7 Jul 2014	present study	OM418524-26	OM418476-77	OM418417-19	OM416722-23
6	20313	Polydora hoplura	Italy	Campania	Tyrrhenian Sea	Gulf of Naples	Ischia Is.	7 Jul 2014	present study	OM418553		OM418445	OM416736
7	18672	Polydora hoplura	Italy	Apulia	Ionian Sea	Mar Grande of Taranto	Taranto	15 Jul 2014	present study	OM418527-32		OM418420-25
8	22964	Polydora hoplura	Japan	Hiroshima Prefecture		Honshu Island	Hiroshima Bay, Oonoseto	Jul 2011	Sato-Okoshi & Abe (2012), Sato-Okoshi et al. (2017)	LC101869	LC101840, AB705408	LC101853
8	22965	Polydora hoplura	Japan	Ibaraki Prefecture		Honshu Island	Kitaibaraki	Feb 2011	Sato-Okoshi & Abe (2012), Sato-Okoshi et al. (2017)	LC101870	LC101841, AB705408	LC101854
8	22966	Polydora hoplura	Japan	Miyagi Prefecture		Honshu Island	Moune Bay	May 2013	Sato-Okoshi et al. 2017	LC101871	LC101842	LC101855
8	22967	Polydora hoplura	Japan	Miyagi Prefecture		Honshu Island	Onagawa Bay	Jul 2011	Sato-Okoshi et al. 2017	LC101872	LC101843	LC101856
8	24518	Polydora hoplura	Japan	Miyagi Prefecture		Honshu Island	Onagawa Bay	Jul 2012	Abe & Sato-Okoshi 2021	LC595743	LC545908
8	22968	Polydora hoplura	Japan	Miyagi Prefecture		Honshu Island	Gobu-ura Bay	Aug 2011	Sato-Okoshi et al. 2017	LC101873-75	LC101844	LC101857
8	22963	Polydora hoplura	Japan	Nagasaki Prefecture		Kyushu Island	Tairacho	Sep 2009	Sato-Okoshi et al. 2017	LC101867	AB705408	LC101851
9	22969	Polydora hoplura	South Africa	Western Cape			Saldanha Bay	Aug 2012	Sato-Okoshi et al. 2017	LC101876-90	LC101845-50	LC101858-66
9	25264	Polydora hoplura	South Africa	Western Cape			Saldanha Bay	?2012	Williams et al. 2017		KY677900-01
9	19822	Polydora hoplura	South Africa	Western Cape			Saldanha Bay	22 Oct 2012	present study	OM418539-44	OM418484-86	OM418432-36	OM416729-31
10	18019	Polydora hoplura	South Korea	Jeollanam-do	East Sea		Bogyl Is.	7 May 2013	present study	OM418496-99	OM418457-59	OM418390-93	OM416703-05
10	18032	Polydora hoplura	South Korea	Jeollanam-do	East Sea		Keumil Is.	27 May 2013	present study	OM418500-03	OM418460-63	OM418394-97	OM416706-08
10	18277	Polydora hoplura	South Korea	Jeollanam-do	East Sea		Yeosu	12 Nov 2013	present study	OM418510	OM418467	OM418403	OM416712
10	18283	Polydora hoplura	South Korea	Jeollanam-do	East Sea		Seohwa Is.	20 Nov 2013	present study	OM418511-13	OM418468-70	OM418404-06	OM416713-15
10	18246	Polydora hoplura	South Korea	Gyeongsangnam-do	East Sea		Geoje Is.	22 Oct 2013	present study	OM418507-09		OM418401-02
10	20000	Polydora hoplura	South Korea	Gyeongsangnam-do	East Sea		Geoje Is.	31 May 2016	present study	OM418546	OM418488	OM418438	OM416733
11	25331	Polydora hoplura	Spain	Galicia			Ría de Vigo	5 May 2021	Almón et al. 2022	MZ606665
12	20710	Polydora hoplura	USA	California		Los Angeles County	Carlsbad Aquafarm	11 Sep 2017	present study	OM418554-55	OM418491	OM418446	OM416737-38
12	20715	Polydora hoplura	USA	California		Los Angeles City	San Pedro, Terminal Is.	14 Sep 2017	present study	OM418556-57	OM418492-93	OM418447-48	OM416739-40
13	23932	Polydora lingshuiensis	China	Hainan Province		Lingshui County	Hainan Island, Xincun Bay	Oct 2012-Sep 2013	Ye et al. 2015	KF562229-33	KF562236-40	KF562244-47
14	24908	Polydora lingulicola	Japan	Kumamoto Prefecture	Ariake Sea	Kyushu Island	Midorikawa River Estuary	15 Sep 2016	Abe & Sato-Okoshi 2021	LC500924-30	LC500909-15	LC500916-22
15	18049	Polydora brevipalpa	Russia	Primorsky Krai	Sea of Japan	Peter the Great Bay	Vostok Bay	14 Jul 2013	present study	OM418504-06	OM418464-66	OM418398-400	OM416709-11
* Geographic groups of individuals designated to calculate pairwise average distances between them - see Table ESM4
** Two last digits are shown for the second and other numbers in successive series
*** One sequence number corresponds to one examined individual

## Sheet: S4_p-distances
Group*	Species, Location
16S (259 bp)		N	1	2	3	4	5	6	7	8	9	10	11	12	13	14	15
1	P. hoplura, Western Australia, Australia	1	-
2	P. hoplura, São Paulo, Brazil	5	1.55039	0
3	P. hoplura, La Manche, France	2	1.74419	0.193798	0.387597
4	P. hoplura, Arcachon Bay, France	5	1.93798	0.387597	0.193798	0
5	P. hoplura, Gulf of Lion, France	5	1.55039	0	0.193798	0.387597	0
6	P. hoplura, Tyrrhenian Sea, Italy	4	1.93798	0.387597	0.193798	0	0.387597	0
7	P. hoplura, Ionian Sea, Italy	6	1.93798	0.387597	0.193798	0	0.387597	0	0
8	P. hoplura, Japan	9	1.37812	0.861326	0.925926	0.990525	0.861326	0.990525	0.990525	1.31352
9	P. hoplura, Western Cape, South Africa	21	0.92285	1.62422	1.79956	1.9749	1.62422	1.9749	1.9749	1.72265	0.363603
10	P. hoplura, East Sea, South Korea	16	0.60562	2.15601	2.34981	2.5436	2.15601	2.5436	2.5436	1.62845	1.52847	0.203488
11	P. hoplura, Galicia, Spain	1	1.93798	0.387597	0.193798	0	0.387597	0	0	0.990525	1.9749	2.5436	-
12	P. hoplura, California, USA	4	0.872093	1.64729	1.84109	2.03488	1.64729	2.03488	2.03488	1.45349	1.58269	0.678295	2.03488	1.22739
13	P. lingshuiensis, Hainan Is., China	5	7.9845	7.36434	7.17054	6.97674	7.36434	6.97674	6.97674	7.65719	7.40126	8.59012	6.97674	8.31395	0.310078
14	P. lingulicola, Kyushu Is., Japan	7	12.4031	12.0155	12.0155	12.0155	12.0155	12.0155	12.0155	12.36	12.44	13.0087	12.0155	12.7907	13.7209	0
15	P. brevipalpa, Sea of Japan, Russia	3	9.68992	9.68992	9.88372	10.0775	9.68992	10.0775	10.0775	10.0345	9.43152	10.2955	10.0775	10.1744	11.3178	12.0155	0
18S (1578 bp)		N	1	2	4	5	6	8	9	10	12	13	14	15
1	P. hoplura, Western Australia, Australia	1	0
2	P. hoplura, São Paulo, Brazil	5	0	0
4	P. hoplura, Arcachon Bay, France	5	0	0	0
5	P. hoplura, Gulf of Lion, France	2	0	0	0	0
6	P. hoplura, Tyrrhenian Sea, Italy	2	0	0	0	0	0
8	P. hoplura, Japan	7	0	0	0	0	0	0
9	P. hoplura, Western Cape, South Africa	11	0.00577201	0.00577201	0.00577201	0.00577201	0.00577201	0.00577201	0.011544
10	P. hoplura, East Sea, South Korea	12	0.015873	0.015873	0.015873	0.015873	0.015873	0.015873	0.021645	0.025974
12	P. hoplura, California, USA	3	0	0	0	0	0	0	0.00577201	0.015873	0
13	P. lingshuiensis, Hainan Is., China	5	1.39683	1.39683	1.39683	1.39683	1.39683	1.39683	1.4026	1.4127	1.39683	0
14	P. lingulicola, Kyushu Is., Japan	7	0.888889	0.888889	0.888889	0.888889	0.888889	0.888889	0.894661	0.904762	0.888889	1.5873	0
15	P. brevipalpa, Sea of Japan, Russia	3	1.14286	1.14286	1.14286	1.14286	1.14286	1.14286	1.14863	1.12698	1.14286	1.90476	1.26984	0
28S (228 bp)		N	1	2	3	4	5	6	7	8	9	10	12	13	14	15
1	P. hoplura, Western Australia, Australia	1	-
2	P. hoplura, São Paulo, Brazil	5	0	0
3	P. hoplura, La Manche, France	2	0	0	0
4	P. hoplura, Arcachon Bay, France	5	0	0	0	0
5	P. hoplura, Gulf of Lion, France	5	0	0	0	0	0
6	P. hoplura, Tyrrhenian Sea, Italy	4	0	0	0	0	0	0
7	P. hoplura, Ionian Sea, Italy	6	0	0	0	0	0	0	0
8	P. hoplura, Japan	6	0	0	0	0	0	0	0	0
9	P. hoplura, Western Cape, South Africa	14	0	0	0	0	0	0	0	0	0
10	P. hoplura, East Sea, South Korea	15	0.0292398	0.0292398	0.0292398	0.0292398	0.0292398	0.0292398	0.0292398	0.0292398	0.0292398	0.0584795
12	P. hoplura, California, USA	3	0	0	0	0	0	0	0	0	0	0.0292398	0
13	P. lingshuiensis, Hainan Is., China	5	0.877193	0.877193	0.877193	0.877193	0.877193	0.877193	0.877193	0.877193	0.877193	0.906433	0.877193	0
14	P. lingulicola, Kyushu Is., Japan	7	1.75439	1.75439	1.75439	1.75439	1.75439	1.75439	1.75439	1.75439	1.75439	1.78363	1.75439	2.63158	0
15	P. brevipalpa, Sea of Japan, Russia	3	2.63158	2.63158	2.63158	2.63158	2.63158	2.63158	2.63158	2.63158	2.63158	2.66082	2.63158	3.50877	3.50877	0
Histone 3 (299 bp)		N	2	4	5	6	9	10	12	15
2	P. hoplura, São Paulo, Brazil	4	0
4	P. hoplura, Arcachon Bay, France	5	0.26936	0.13468
5	P. hoplura, Gulf of Lion, France	3	0.3367	0.0673401	0
6	P. hoplura, Tyrrhenian Sea, Italy	3	0.3367	0.0673401	0	0
9	P. hoplura, Western Cape, South Africa	3	0.3367	0.0673401	0	0	0
10	P. hoplura, East Sea, South Korea	11	0.3367	0.214264	0.183655	0.183655	0.183655	0.318335
12	P. hoplura, California, USA	4	0.3367	0.0673401	0	0	0	0.183655	0
15	P. brevipalpa, Sea of Japan, Russia	3	12.4579	12.1886	12.1212	12.1212	12.1212	12.1824	12.1212	0
* Geographic groups designated in Table ESM3
Average distances between conspecific individuals from one group in italics
Maximum values of average distances between conspecific individuals from one group in bold italics
Maximum values of average distances between Polydora species in bold
Minimum values of average distances between Polydora species in bold underlined

## Sheet: S5_Haplotypes
16S Haplotype	Species	N spec.	GenBank #	Reference
H1	Polydora hoplura	11	LC101877, LC101879, LC101881-82, LC101884, LC101887, LC101889, OM418539-41, OM418544	Sato-Okoshi et al. 2017; present study
H2	Polydora hoplura	1	LC101886	Sato-Okoshi et al. 2017
H3	Polydora hoplura	1	LC101883	Sato-Okoshi et al. 2017
H4	Polydora hoplura	1	LC101890	Sato-Okoshi et al. 2017
H5	Polydora hoplura	1	LC101888	Sato-Okoshi et al. 2017
H6	Polydora hoplura	1	LC101880	Sato-Okoshi et al. 2017
H7	Polydora hoplura	2	OM418542-43	present study
H8	Polydora hoplura	1	LC101876	Sato-Okoshi et al. 2017
H9	Polydora hoplura	1	LC101885	Sato-Okoshi et al. 2017
H10	Polydora hoplura	1	LC101878	Sato-Okoshi et al. 2017
H11	Polydora hoplura	15	LC595743, LC101871-72, OM418514, OM418519-23, OM418534-38, OM418555	Sato-Okoshi et al. 2017; Abe & Sato-Okoshi 2021; present study
H12	Polydora hoplura	20	LC101873-75, OM418515-18, OM418524-32, OM418547-48, OM418553, MZ606665	Sato-Okoshi et al. 2017; Almón et al. 2022; present study
H13	Polydora hoplura	1	LC101868	Sato-Okoshi et al. 2017
H14	Polydora hoplura	9	LC101870, OM418496-98, OM418502, OM418507-09, OM418554	Sato-Okoshi et al. 2017; present study
H15	Polydora hoplura	13	LC101867, LC101869, OM418499, OM418500-01, OM418503, OM418510-13, OM418546, OM418556-57	Sato-Okoshi et al. 2017; present study
* The last two digits after the dash are shown for the second and other numbers in consecutive series

## Sheet: S6_References
Abe, H.; Sato-Okoshi, W. Molecular identification and larval morphology of spionid polychaetes (Annelida: Spionidae) from northeastern Japan. Zookeys 2021, 1015, 1–86, doi:10.3897/zookeys.1015.54387.
Aguirrezabalaga, F. Contribución al estudio de los Anélidos Poliquetos de la costa de Guipúzcoa. Munibe 1984, 36, 119–130.
Almón, B.; Pérez-Dieste, J.; de Carlos, A.; Bañón, R. Identification of the shell-boring parasite Polydora hoplura (Annelida: Spionidae) on wild stocks of Pecten maximus in Galician waters, NW Spain. J. Invertebr. Pathol. 2022, 190, 1–7, doi:10.1016/j.jip.2022.107750.
Andreu, B. Abundancia estacional de Polydora en las rías gallegas y problemas que plantea en el cultivo de la ostra. Reun. product. pesq. 1957, 3, 87–91.
Ayari, R.; Muir, A.; Paterson, G.; Afli, A.; Aissa, P. An updated list of polychaetous annelids from Tunisian coasts (Western Mediterranean Sea). Cah. Biol. Mar. 2009, 50, 33–45.
Bakalem, A.; Gillet, P.; Pezy, J.-P.; Dauvin, J.-C. Inventory and the biogeographical affinities of Annelida Polychaeta in the Algerian coastline (Western Mediterranean). Mediterr Mar Sci 2020, 21, 157–182, doi:10.12681/mms.20408.
Bénard, F. La faunule associée au Lithophyllum incrustans Phyl des cuvettes de la région de Roscoff. Cah. Biol. Mar. 1960, 1, 89–102, doi:10.21411/CBM.A.F6C7E167.
Bilbao, A.; Núñez, J.; Viera, M.D.P.; Sosa, B.; Fernández-Palacios, H.; Hernández-Cruz, C.M. Control of shell-boring polychaetes in Haliotis tuberculata coccinea (Reeve 1846) aquaculture: species identification and effectiveness of mebendazole. J. Shellfish Res. 2011, 30, 331–336, doi:10.2983/035.030.0219.
Blake, J.A.; Kudenov, J.D. The Spionidae (Polychaeta) from southeastern Australia and adjacent areas with a revision of the genera. Mem. Natl. Mus. Vic. 1978, 39, 171–280.
Boonzaaier, M.K.; Neethling, S.; Mouton, A.; Simon, C.A. Polydorid polychaetes (Spionidae) on farmed and wild abalone (Haliotis midae) in South Africa: an epidemiological survey. Afr. J. Mar. Sci. 2014, 36, 369–376, doi:10.2989/1814232x.2014.952249.
Carazzi, D. Revisione del genere Polydora Bosc e cenni su due specie che vivono sulle ostriche. Mitt. zool. Stn Neapel 1893, 11, 4–45.
Claparède, E. Les Annélides Chétopodes du Golfe de Naples; Ramboz et Schuchardt: Genève, 1868; p. 500.
Correia, M.J.; Costa, J.L.; Chainho, P.; Félix, P.M.; Chaves, M.L.; Medeiros, J.P.; Silva, G.; Azeda, C.; Tavares, P.; Costa, A.; et al. Inter-annual variations of macrobenthic communities over three decades in a land-locked coastal lagoon (Santo André, SW Portugal). Estuar. Coast. Shelf Sci. 2012, 110, 168–175, doi:10.1016/j.ecss.2012.04.028.
Çinar, M.E.; Dagli, E. Bioeroding (boring) polychaete species (Annelida: Polychaeta) from the Aegean Sea (eastern Mediterranean). J. Mar. Biol. Assoc. U.K. 2021, 101, 309–318, doi:10.1017/S002531542100031X.
David, A.A.; Simon, C.A. The effect of temperature on larval development of two non-indigenous poecilogonous polychaetes (Annelida: Spionidae) with implications for life history theory, establishment and range expansion. J. Exp. Mar. Biol. Ecol. 2014, 461, 20–30, doi:10.1016/j.jembe.2014.07.012.
Day, J.H. The Polychaeta of South Africa. Part 3. Sedentary species from Cape shores and estuaries. J. Linn. Soc. London, Zool. 1955, 42, 407–452.
Dollfus, R.-P. Résumé de nos principales connaissances pratiques sur les maladies et les enemies de l'huître. Office scient. tech. Pêches Marit., Paris, Notes et Mém. 1921, 7, 1–46.
Douvillé, H. Perforations d'Annélides. Bull. Soc. Géol., France, sér. 4 1907, 7, 361–370.
Fischer, P.-H. Association occasionnelle du Purpura lapillus L. avec un Annélide Polychète (Polydora hoplura Claparède). J. Conch. 1930, 74, 35–38.
Giard, A. Fragmentes biologiques. II. Deux ennemis de l'ostréiculture. Bull. sci. dépt. Nord pays voisins 1881, 13, 70–73.
Giard, A. Le laboratoire de Wimereux en 1889, (Recherches fauniques). Bull. Sci. Fr. Belg. 1890, 22, 60–87.
Gillet, P. Structure des peuplements intertidaux d'Annélides Polychètes de l'estuaire du Bou Regreg (Maroc). Bull. Ecol. 1988, 19, 33–42.
Graeffe, E. Übersicht der Fauna des Golfes von Triest nebst Notizen über Vorkommen, Lebensweise, Erscheinungs- und Laichzeit der einzelnen Arten. X. Vermes. I. Teil. Arb. zool. Inst. Univ. Wien zool. Stat. Trieste 1905, 15, 317–332.
Handley, S.J. Spionid polychaetes in Pacific oysters, Crassostrea gigas (Thunberg) from Admiralty Bay, Marlborough Sounds, New Zealand. N.Z. J. Mar. Fresh. Res. 1995, 29, 305–309.
Hutchings, P.A.; Turvey, S.P. The Spionidae of South Australia (Annelida: Polychaeta). Trans R Soc S Aust 1984, 108, 1–20.
Inglis, G.; Gust, N.; Fitridge, I.; Floerl, O.; Woods, C.; Hayden, B.; Fenwick, G. Port of Nelson. Baseline survey for non-indigenous species. Biosec. N. Z. Tech. Pap. 2006, 2005/02, 1–79.
Jimi, N.; Yasuoka, N.; Kajihara, H. Polychaetes collected from floats of oyster-farming rafts in Kure, the Seto Inland Sea, Japan, with notes on the pest species Polydora hoplura (Annelida: Spionidae). Bull. Kitakyushu Mus. Nat. Hist. Hum. Hist., Ser. A (Nat. Hist.) 2018, 16, 1–4.
Karalis, P.; Antoniadou, C.; Chintiroglou, C. Structure of the artificial hard substrate assemblages in ports in Thermaikos Gulf (North Aegean Sea). Oceanol. Acta 2003, 26, 215–224, doi:10.1016/s0399-1784(03)00040-9.
Korringa, P. The shell of Ostrea edulis as a habitat. Observations on the epifauna of oysters living in the Oosterschelde, Holland, with some notes on polychaete worms occurring there in other habitats. Arch. Neerland. Zool. 1951, 10, 32–152.
Laubier, L. Contribution a la faunistique du coralligène. III. - Deux Spionidiens inquilins sur des bryozoaires chilostomides. IV. - Une variété nouvelle de polychète, Eumenia crassa Oersted fauveli, nov. ssp. Vie Milieu 1959, 10, 347–352.
Lee, S.J.; Kwon, M.-G.; Lee, S.-R. Molecular detection for two abalone shell-boring species Polydora haswelli and P. hoplura (Polychaeta, Spionidae) from Korea using 18S rDNA and cox1 Markers. Ocean Sci. J. 2020, 55, 459–464, doi:10.1007/s12601-020-0028-4.
Lee, D.-C.; Kim, K.-Y.; Han, J.; Kim, D.; Kim, B.-H. Genetic classification of polychaetes isolated from cultured abalone, Haliotis discus hannai shells. Korean J. Malacol. 2020, 36, 157–165, doi:10.9710/kjm.2020.36.4.157.
Leloup, E.; Polk, P. La flore et la faune du bassin de chasse d'Ostende (1960-1961): III. Étude zoologique. Mém. Inst. roy. Sci. nat. Belg. 1967, 157, 1–114.
Lejart, M.; Hily, C. Differential response of benthic macrofauna to the formation of novel oyster reefs (Crassostrea gigas, Thunberg) on soft and rocky substrate in the intertidal of the Bay of Brest, France. J. Sea Res. 2011, 65, 84–93, doi:10.1016/j.seares.2010.07.004.
Marion, A.F.; Bobretzky, N. Étude des Annélides du golfe de Marseille. Ann. Sci. Nat. Zool. Biol. Anim. 1875, 2, 1–106.
McIntosh, W.C. Notes from the Gatty Marine Laboratory, St. Andrews. No. XXXI. 2. On the British Spionidae. 3. On the Spionidae dredged by H.M.S. 'Porcupine' in 1869 and 1870. Ann. Mag. Nat. Hist., London, Ser. 8 1909, 3, 156–180.
McIntosh, W.C. A monograph of the British marine annelids. Vol. 3. Part 1. - Text. Polychæta. Opheliidæ to Ammocharidæ; Ray Society: London, 1915; p. 368.
Nel, R.; Coetzee, P.S.; Van Niekerk, G. The evaluation of two treatments to reduce mud worm (Polydora hoplura Claparède) infestation in commercially reared oysters (Crassostrea gigas Thunberg). Aquaculture 1996, 141, 31–39.
Pruvot, G. Essai sur les fonds et la faune de la Manche occidentale (côtes de Bretagne) comparés à ceux du Golfe du Lion. Arch. Zool. Expér. Génér., sér. 3 1897, 5, 511–660.
Radashevsky, V.I.; Olivares, C. Polydora uncinata (Polychaeta: Spionidae) in Chile: an accidental transportation across the Pacific. Biol. Invasions 2005, 7, 489–496, doi:10.1007/s10530-004-5686-0.
Radashevsky, V.I.; Migotto, A.E. First report of the polychaete Polydora hoplura (Annelida: Spionidae) from North and South America and Asian Pacific. Mar. Biodivers. 2017, 47, 859–868, doi:10.1007/s12526-016-0515-0.
Read, G.B. Systematics and biology of polydorid species (Polychaeta: Spionidae) from Wellington Harbour. J. Roy. Soc. N.Z. 1975, 5, 395–419.
Rioja, E. Nota sobre algunos anélidos recogidos en Málaga. Bol. R. Soc. Esp. Hist. Nat. 1917, 1917, 176–185.
Russell, B.; Hewitt, C. Baseline survey of the Port of Darwin for introduced marine species; 2000.
Saint-Joseph, A.d. Les Annélides Polychètes des côtes de Dinard, pt. 3. Ann. Sci. Nat., VII Sér., Zool., Paris 1894, 17, 1–395.
Sato-Okoshi, W. Three new species of polydorids (Polychaeta, Spionidae) from Japan. Species Divers. 1998, 3, 277–288.
Sato-Okoshi, W.; Abe, H. Morphological and molecular sequence analysis of the harmful shell boring species of Polydora (Polychaeta: Spionidae) from Japan and Australia. Aquaculture 2012, 368–369, 40–47, doi:10.1016/j.aquaculture.2012.08.046.
Sato-Okoshi, W.; Okoshi, K.; Shaw, J. Polydorid species (Polychaeta: Spionidae) in south-western Australian waters with special reference to Polydora uncinata and Boccardia knoxi. J. Mar. Biol. Assoc. U.K. 2008, 88, 491–501, doi:10.1017/S0025315408000842.
Sato-Okoshi, W.; Abe, H.; Nishitani, G.; Simon, C.A. And then there was one: Polydora uncinata and Polydora hoplura (Annelida: Spionidae), the problematic polydorid pest species represent a single species. J. Mar. Biol. Assoc. U.K. 2017, 97, 1675–1684, doi:10.1017/s002531541600093x.
Sato-Okoshi, W.; Okoshi, K.; Abe, H.; Dauvin, J.-C. Polydorid species (Annelida: Spionidae) associated with commercially important oyster shells and their shell infestation along the coast of Normandy, in the English Channel, France. Aquac. Int. 2022, 1–36, doi:10.1007/s10499-022-00971-y.
Simon, C.A. Polydora and Dipolydora (Polychaeta: Spionidae) associated with molluscs on the south coast of South Africa, with descriptions of two new species. Afr Invertebr 2011, 52, 39–50, doi:10.5733/afin.052.0104.
Simon, C.A.; Ludford, A.; Wynne, S. Spionid polychaetes infesting cultured abalone, Haliotis midae, in South Africa. Afr. J. Mar. Sci. 2006, 28, 167–171.
Simon, C.A.; Booth, A.J. Population structure and growth of polydorid polychaetes that infest the cultured abalone, Haliotis midae. Afr. J. Mar. Sci. 2007, 29, 499–509.
Soulier, A. Revision des Annélides de la région de Cette. pt. 2. Mém. Acad. Sci. Lett. Montpellier, Sec. Sci., 2e Sér. 1903, 3, 193–278.
Stjepčević, J. Ekologija dagnje (Mytilus galloprovincialis Lamk.) i kamenice (Ostrea edulis L.) u gajilištima Bokokotorskog zaliva. Stud. Mar. 1974, 7, 5–164.
Vasconcelos, P.; Cúrdia, J.; Castro, M.; Gaspar, M.B. The shell of Hexaplex (Trunculariopsis) trunculus (Gastropoda: Muricidae) as a mobile hard substratum for epibiotic polychaetes (Annelida: Polychaeta) in the Ria Formosa (Algarve coast-southern Portugal). Hydrobiologia 2007, 575, 161–172.
Villalba, A.; Viéitez, J.M. Estudio de la fauna de anélidos poliquetos de sustrato rocoso intermareal de una zona contaminada de la ría de Pontevedra (Galicia). I Resultados biocenóticos. Cah. Biol. Mar. 1985, 26, 359–377.
Williams, L.-G.; Karl, S.A.; Rice, S.; Simon, C. Molecular identification of polydorid polychaetes (Annelida: Spionidae): is there a quick way to identify pest and alien species? Afr. Zool. 2017, 52, 105–117, doi:10.1080/15627020.2017.1313131.
Wilson, D.P. The larvae of Polydora ciliata Johnston and Polydora hoplura Claparède. J. Mar. Biol. Assoc. U.K. 1928, 15, 567–603.
Wilson, D.P.; Tebble, N. Annelida. In Plymouth Marine Fauna, Bruce, J.R., Colman, J.S., Jones, N.S., Eds.; Latimer, Trend & Co.: Plymouth, 1957; pp. 109–151.
Ye, L.; Tang, B.; Wu, K.; Su, Y.; Wang, R.; Yu, Z.; Wang, J. Mudworm Polydora lingshuiensis sp. n is a new species that inhabits both shell burrows and mudtubes. Zootaxa 2015, 3986, 88–100, doi:10.11646/zootaxa.3986.1.4.
Zarkanellas, A.J.; Bogdanos, C.D. Benthic studies of a polluted area in the Upper-Saronikos Gulf. Thalassographica 1977, 2, 155–177.
Zintzen, V.; Massin, C. Artificial hard substrata from the Belgian part of the North Sea and their influence on the distributional range of species. Belg J Zool 2010, 140, 20–29.
